# Supplementary material for: Association of Academic Stress, Physical Activity, Sedentary Behavior, and Diabetes Risk Among University Students
Source: Healthcare (Basel). 2026 Jun 29;14(13):1894. doi: 10.3390/healthcare14131894 (PMC13361608; doi:10.3390/healthcare14131894)
Supplement: Supplementary file 1 [file healthcare-14-01894-s001.zip]

Archive with 1 entries (1 files):
- healthcare-4347153-supplementary.pdf
